# Supplementary material for: Differences in regulation mechanisms of glutamine synthetases from methanogenic archaea unveiled by structural investigations
Source: Commun Biol. 2024 Jan 19;7:111. doi: 10.1038/s42003-023-05726-w (PMC10799026; doi:10.1038/s42003-023-05726-w)
Supplement: Supplementary file 4 — Supplementary Data 1 [file 42003_2023_5726_MOESM4_ESM.xlsx]

## Sheet: Fig1C_Mt_2OG
mM	MtGS relative activity %	Vcalc in %		mM	MtGS relative activity % average	rel stddev		Parameter	Best-fit value	Standard deviation
0	0.0302518	0		0	-0.181511	0.228396		K0.5	0.167754	0.00212105
0	-0.423525			0.01	-0.726042	0.188922		Vmax	3.01279	0.0322882
0	-0.151259			0.04	0.816798	0.363021		Vmax %	100	1.0717
0.01	-0.877301	0.006245		0.05	-0.544532	0.20959		Hill Coeff.	3.43301	0.133806
0.01	-0.51428			0.06	1.48234	0.480232
0.01	-0.786546			0.08	3.81172	1.04664
0.04	1.17982	0.723356		0.1	16.336	1.65447
0.04	0.453777			0.1	13.583	1.17982
0.04	0.816798			0.12	27.8316	0.343594
0.05	-0.423525	1.54331		0.14	33.2467	3.17687
0.05	-0.423525			0.16	44.6819	3.4006
0.05	-0.786546			0.18	55.875	1.68081
0.06	1.11932	2.84774		0.2	65.6161	1.53571
0.06	1.30083			0.22	73.3303	4.9786
0.06	2.02687			0.25	78.2311	2.12711
0.08	3.4487	7.29587		0.5	94.2645	10.3513
0.08	2.99493			1	103.128	1.59016
0.08	4.99154			2	100.738	5.91583
0.1	16.6385	14.4795		5	99.2258	3.47606
0.1	14.5511
0.1	17.8183
0.12	28.0736	24.0472			Vcalc was calculated by Michaelis-Menten-fit utilizing the substrate concentration, Vmax,K0.5 for 2OG,Hill coeffiecient and was used to plot the grey curve in the graph
0.12	27.4384
0.12	27.9829
0.14	30.1005	34.9582
0.14	33.1862
0.14	36.4534
0.16	41.9592	45.9478
0.16	43.5928
0.16	48.4936
0.18	53.9692	56.0186
0.18	56.5103
0.18	57.1456
0.2	63.922	64.6487
0.2	66.0094
0.2	66.9169
0.22	67.5825	71.7247
0.22	76.295
0.22	76.1135
0.25	76.658	79.7334
0.25	80.6512
0.25	77.384
0.5	84.5537	97.7009
0.5	93.0847
0.5	105.155
1	104.762	99.7826
1	103.038
1	101.585
2	95.7469	99.9798
2	99.1956
2	107.273
5	95.4141	99.9991
5	102.221
5	100.043

## Sheet: Fig1D_Fig5F_Ms_Mt_2OG_Gln
Setup	µmol of NADH oxidized/min*mg of GS (triplicate data)			V µmol of NADH oxidized/min*mg of GS (average)	Stddev
MsGS	0.789389	0.794212	0.778135	0.787245	0.00825016
MsGS+ 2OG	0.847267	0.826367	0.881029	0.851554	0.0275822
MsGS+ 2OG + Gln	-0.00160772	0.0643087	0.0257235	0.0294748	0.0331179
MtGS + 2OG	2.85531	3.1865	2.83119	2.95766	0.198541
MtGS + 2OG + Gln	2.7926	3.21222	2.87942	2.96141	0.221498
